# Supplementary material for: Effects of Genotype and Growth Temperature on the Contents of Tannin, Phytate and In Vitro Iron Availability of Sorghum Grains
Source: PLoS One. 2016 Feb 9;11(2):e0148712. doi: 10.1371/journal.pone.0148712 (PMC4747554; doi:10.1371/journal.pone.0148712)
Supplement: S1 Dataset — (XLSX) [file pone.0148712.s001.xlsx]

## Sheet: physical characteristics
Genotype	T	hardness	weight (mg)	diameter (mm)
CHH2	32	82.38	24.91	2.2
CHH2	32	84.13	27.56	1.9
CHH2	32	83.54	31.12	2.05
Ai4	32	86.22	35.49	2.45
Ai4	32	88.21	34.91	2.48
Ai4	32	84.73	35.85	2.49
CHH1	32	77.98	40.94	2.6
CHH1	32	77.09	40.37	2.59
CHH1	32	77.11	40.83	2.62
AQL	32	87.09	33.53	2.45
AQL	32	87.41	33.36	2.5
AQL	32	90.56	31.91	2.4
PI	32	84.75	36.78	2.45
PI	32	85.58	36.12	2.45
PI	32	86.04	37.21	2.48
IS	32	69.28	16.71	1.57
IS	32	69.54	17.41	1.56
IS	32	70.29	16.74	1.53
CHH2	38	84.78	29.32	2.35
CHH2	38	79.44	35.98	2.49
CHH2	38	82.35	32.14	2.29
Ai4	38	74.69	41.56	2.72
Ai4	38	75.31	40.67	2.68
Ai4	38	75.24	41.67	2.68
CHH1	38	85.57	29.09	2.15
CHH1	38	84.38	29.48	2.1
CHH1	38	86.93	28.52	2.08
AQL	38	82.23	37.22	2.64
AQL	38	82.74	37.38	2.63
AQL	38	81.26	37.62	2.66
PI	38	76.12	43.06	2.77
PI	38	75.8	43.17	2.67
PI	38	76.73	42.6	2.68
IS	38	62.5	30.54	2.38
IS	38	62.89	29.77	2.32
IS	38	62.1	29.62	2.32
