# Supplementary material for: Effects of Genotype and Growth Temperature on the Contents of Tannin, Phytate and In Vitro Iron Availability of Sorghum Grains
Source: PLoS One. 2016 Feb 9;11(2):e0148712. doi: 10.1371/journal.pone.0148712 (PMC4747554; doi:10.1371/journal.pone.0148712)
Supplement: S2 Dataset — (XLSX) [file pone.0148712.s002.xlsx]

## Sheet: Tannin and Phytate
		g catechin equivalents Kg-1 db	g catechin equivalents Kg-1 db	g Kg-1 db	g Kg-1 db
	T	Tannin grain	Tannin Porridge	Phytate acid grain	Phytate acid grain
CHH2	32	2.78	2.01	10.96	10.35
CHH2	32	2.82	1.77	10.18	11.84
CHH2	32	2.6	1.94	10.66	9.63
Ai4	32	4	1.42	15.33	16.11
Ai4	32	4.26	1.49	15.79	15.12
Ai4	32	4.13	1.48	15.55	15.36
CHH1	32	2.29	1.02	12.52	12.55
CHH1	32	2.26	1.05	11.69	12.27
CHH1	32	2.31	1.35	12.54	12.3
AQL	32	2.26	0.88	12.99	14.22
AQL	32	2.09	0.79	18.92	13.09
AQL	32	2.13	0.85	15.48	17.35
PI	32	2.58	0.84	14.18	14.59
PI	32	3.44	0.75	13.99	8.9
PI	32	3.04	0.79	14.05	10.2
IS	32	41.74	5	17.85	15.48
IS	32	39.94	5.13	17.05	16.71
IS	32	44.35	5.11	17.42	17.22
CHH2	38	1.55	0.34	13.59	12.48
CHH2	38	1.42	0.38	13.75	13.47
CHH2	38	1.51	0.41	13.85	12.98
Ai4	38	3.67	0.53	16.32	16.38
Ai4	38	3.13	0.61	16.46	16.86
Ai4	38	3.41	0.59	14.97	13.85
CHH1	38	1.68	0.68	16.76	14.1
CHH1	38	1.73	0.63	15.36	17.32
CHH1	38	1.61	0.73	16.48	18.81
AQL	38	1.04	0.5	15.91	15.57
AQL	38	0.95	0.47	15.38	14.31
AQL	38	1.01	0.49	13.78	13.22
PI	38	0.77	0.36	13.17	10.62
PI	38	0.82	0.41	13.78	7.6
PI	38	0.79	0.38	11.94	8.4
IS	38	32.35	4	16.09	16.24
IS	38	31.8	4.05	16.85	16.11
IS	38	33.12	4.02	16.22	16.37

## Sheet: in vitro iron 
Genotype	T	in vitro iron grain (%)	in vitro iron prorriage (%)
CHH2	32	5.96	5.72
CHH2	32	5.9	5.76
CHH2	32	5.95	5.81
Ai4	32	2.62	2.45
Ai4	32	2.65	2.41
Ai4	32	2.54	2.41
CHH1	32	4.71	4.44
CHH1	32	4.63	4.63
CHH1	32	4.76	4.55
AQL	32	1.55	1.28
AQL	32	1.55	1.22
AQL	32	1.53	1.31
PI	32	5.92	5.56
PI	32	6.03	5.82
PI	32	6.33	5.76
IS	32	0.89	0.83
IS	32	0.92	0.89
IS	32	0.81	0.78
CHH2	38	1.79	1.58
CHH2	38	1.8	1.77
CHH2	38	1.79	1.64
Ai4	38	3.1	3.18
Ai4	38	3.12	3.15
Ai4	38	3.09	3.17
CHH1	38	1.54	1.54
CHH1	38	1.58	1.58
CHH1	38	1.54	1.54
AQL	38	1.1	1.04
AQL	38	1.06	1.14
AQL	38	1.14	0.99
PI	38	3.02	2.81
PI	38	3.11	3.01
PI	38	3.08	3.03
IS	38	0.5	0.4
IS	38	0.45	0.5
IS	38	0.46	0.41
