# Supplementary material for: Effects of Genotype and Growth Temperature on the Contents of Tannin, Phytate and In Vitro Iron Availability of Sorghum Grains
Source: PLoS One. 2016 Feb 9;11(2):e0148712. doi: 10.1371/journal.pone.0148712 (PMC4747554; doi:10.1371/journal.pone.0148712)
Supplement: S3 Dataset — (XLSX) [file pone.0148712.s003.xlsx]

## Sheet: Minerals in flour
Genotype			mg Kg-1 db	mg Kg-1 db	mg Kg-1 db	mg Kg-1 db
CHH2	T	Tannin grain	Ca	Fe	P	Zn
CHH2	32	2.76	100	36.9	3120	20
CHH2	32	2.82	99.5	36.8	3220	20.4
Ai4	32	2.6	98.9	37	3130	20.1
Ai4	32	4	96.2	36.7	3390	26.5
Ai4	32	4.26	95.3	37.4	3460	26.6
CHH1	32	4.13	97.9	38.2	3590	28
CHH1	32	2.29	67.7	48.2	3670	20.9
CHH1	32	2.26	68	48	3520	20.9
AQL	32	2.31	62.3	47.3	3190	20.3
AQL	32	2.26	87.3	45.2	4220	19.4
AQL	32	2.09	87.1	45.1	4225	19.4
PI	32	2.13	91.3	45.8	4200	19.1
PI	32	2.58	51.5	14.2	2900	12.3
PI	32	3.44	51.1	14.1	2990	12.2
IS	32	3.04	50	13.9	3050	12.5
IS	32	41.74	58.7	30.3	3590	24.6
IS	32	39.94	58.2	30.5	3610	24.5
CHH2	32	44.35	58.3	30.8	3580	24.1
CHH2	38	1.55	105	33.5	3700	22.2
CHH2	38	1.42	103	33.3	3600	20.7
Ai4	38	1.51	108	33.6	3610	20.3
Ai4	38	3.67	88.7	35.5	3820	27.5
Ai4	38	3.13	87.8	35.3	3720	26.6
CHH1	38	3.41	85	35.9	3500	26.3
CHH1	38	1.68	87.7	54.7	4620	25
CHH1	38	1.73	87	55.6	4640	25
AQL	38	1.61	81.2	53.3	4210	23.7
AQL	38	1.04	60.8	36.5	3990	17.1
AQL	38	0.95	59.4	36	3930	17.4
PI	38	1.01	69.6	34.2	3950	18
PI	38	0.77	65.6	19.9	3230	16.1
PI	38	0.82	65.9	19.3	3210	16.3
IS	38	0.79	65.7	19.5	3160	15.9
IS	38	32.35	70	39.8	3920	30.6
IS	38	31.8	69.3	40.2	3950	30.6
	38	33.12	71.6	41.1	4020	30.7
